# Supplementary material for: Development and Verification of a Hypoxic Gene Signature for Predicting Prognosis, Immune Microenvironment, and Chemosensitivity for Osteosarcoma
Source: Front Mol Biosci. 2022 Jan 5;8:705148. doi: 10.3389/fmolb.2021.705148 (PMC8766725; doi:10.3389/fmolb.2021.705148)
Supplement: Supplementary file 1 [file Table1.XLSX]

## Sheet: Sheet1
chr	start	end	value
chr4	11393150	11429564	HS3ST1
chrX	154295795	154330350	TKTL1
chrX	149476988	149521096	IDS
chr19	43646095	43670547	PLAUR
chr12	91140484	91183217	DCN
chr6	89364616	89412273	RRAGD
chr9	125234853	125241343	HSPA5
chr3	149162410	149221829	CP
chr18	58044226	58401540	NEDD4L
chr12	7919230	7936187	SLC2A3
chr2	240435663	240468076	GPC1
chr10	3066333	3137718	PFKP
chr10	3775996	3785281	KLF6
chrX	24465270	24550466	PDK3
chr11	64746389	64759974	PYGM
chr15	60488284	61229302	RORA
chr17	76712832	76726799	JMJD6
chr5	150485818	150558211	NDST1
chr5	132191838	132295315	P4HA2
chr12	124776856	124882668	SCARB1
chr15	63321378	63381846	CA12
chr1	8861000	8879190	ENO1
chr2	28392448	28417317	FOSL2
chr8	80034745	80231232	TPD52
chrX	133300103	133415489	GPC4
chr3	158645822	158672648	LXN
chr1	63593411	63660245	PGM1
chr1	201283452	201332993	PKP1
chr19	48872421	48876058	PPP1R15A
chr19	48552172	48599425	SULT2B1
chr5	56815549	56896152	MAP3K1
chr22	19175581	19178739	SLC25A1
chr22	38468078	38483447	KDELR3
chr22	35380361	35394207	HMOX1
chr22	39223359	39244982	PDGFB
chr22	36281280	36387967	MYH9
chrX	38149336	38220924	SRPX
chrX	77910739	78129295	PGK1
chrX	136487947	136493780	BRS3
chr8	133237175	133302022	NDRG1
chr8	26383054	26505636	BNIP3L
chr19	48968130	48993310	GYS1
chr19	15114984	15125786	ILVBL
chr19	34359480	34402413	GPI
chr19	51713112	51723991	HAS1
chr19	35533455	35545319	GAPDHS
chr7	116525001	116561184	CAV1
chr7	101127104	101139247	SERPINE1
chr7	44143213	44198170	GCK
chr10	109864766	109923553	XPNPEP1
chr17	75751594	75765236	GALK1
chr17	4948092	4957131	ENO3
chr17	27294076	27315926	WSB1
chr17	28573115	28576948	ALDOC
chr4	23755041	23904089	PPARGC1A
chr12	12715058	12722369	CDKN1B
chr12	6534512	6538374	GAPDH
chr12	6867119	6870948	TPI1
chr12	6913745	6923698	ENO2
chr6	10492223	10629368	GCNT2
chr6	43770184	43786487	VEGFA
chr5	122063195	122078360	LOX
chr5	143277931	143435512	NR3C1
chr5	173314713	173329503	STC2
chr3	122384176	122412334	FAM162A
chr3	81489703	81761645	GBE1
chr3	183635610	183684519	KLHL24
chr2	86440647	86492716	KDM3A
chr2	241227264	241317061	HDLBP
chr1	8004404	8026309	ERRFI1
chr1	42925353	42958893	SLC2A1
chr1	94529173	94541759	F3
chr2	207074137	207167267	KLF7
chr6	137867214	137883312	TNFAIP3
chr6	108559835	108684774	FOXO3
chr4	76306026	76311599	STBD1
chr14	74941834	74955626	PGF
chr14	75958097	75983011	TGFB3
chr10	91628442	91633071	PPP1R3C
chr10	110207605	110287365	MXI1
chr5	172768096	172771195	DUSP1
chr5	136028988	136063818	TGFBI
chr2	136114349	136118149	CXCR4
chr10	71964395	72013558	CHST3
chr10	73007217	73096974	P4HA1
chr2	219569162	219575711	INHA
chr20	45325288	45348424	SDC4
chr20	57561080	57568121	PCK1
chr2	71064344	71079808	NAGK
chr6	36676460	36687337	CDKN1A
chr16	56608584	56609497	MT2A
chr11	64318121	64321811	PRDX5
chr1	41478775	41484683	EDN2
chr19	39406847	39409412	ZFP36
chr22	26521996	26596717	TPST2
chr11	2883213	2885775	CDKN1C
chr19	19211958	19252233	NCAN
chr9	134641803	134844843	COL5A1
chr6	151239967	151358559	AKAP12
chr3	14402576	14489349	SLC6A6
chr1	156641390	156659532	BCAN
chr22	33162226	33922841	LARGE1
chr12	92140278	92145846	BTG1
chr11	10308313	10507579	AMPD3
chr3	10141778	10153667	VHL
chr3	4979437	4985323	BHLHE40
chr11	18394560	18408425	LDHA
chr18	34493290	34891844	DTNA
chr11	128458761	128587558	ETS1
chr7	116210506	116258783	TES
chr7	22725884	22732002	IL6
chr9	101420560	101449664	ALDOB
chr9	37422666	37436990	GRHPR
chr6	37170152	37175428	PIM1
chr6	30743199	30744548	IER3
chr11	119024114	119030906	SLC37A4
chr4	77157207	77433388	CCNG2
chr4	109688622	109703583	CASP6
chr21	44300051	44327376	PFKL
chr1	9035106	9088478	SLC2A5
chr1	151364304	151372707	SELENBP1
chr1	155078837	155087538	EFNA3
chr1	155289293	155301438	PKLR
chr1	203026498	203078740	PPFIA4
chr2	236567787	236582354	ACKR3
chr4	83090048	83137075	PLAC8
chr5	102753981	103031105	PAM
chr6	82363206	82367420	TPBG
chr6	89080751	89085160	PNRC1
chr7	55019017	55211628	EGFR
chr7	45912245	45921874	IGFBP3
chr7	45888360	45893660	IGFBP1
chrX	133535745	133985594	GPC3
chr9	2621787	2660056	VLDLR
chr9	19108375	19149290	PLIN2
chr11	10305073	10307397	ADM
chr16	30064164	30070457	ALDOA
chr4	139015781	139045939	NOCT
chr10	132186948	132205759	DPYSL4
chr2	172555373	172608669	PDK1
chr17	66302613	66810743	PRKCA
chr12	57546026	57586633	KIF5A
chr10	69269984	69401884	HK1
chr8	23841929	23854806	STC1
chr2	74834127	74893359	HK2
chr1	65147549	65232145	AK4
chr1	30869466	30908758	SDC3
chr1	212565334	212620777	ATF3
chr2	219229783	219236679	ANKZF1
chr3	156673235	156706770	TIPARP
chr4	173369969	173377532	SAP30
chr6	139371807	139374648	CITED2
chr7	44062727	44065567	PGAM2
chr7	56080283	56092996	PHKG1
chr9	91409045	91423832	NFIL3
chr9	94603133	94640249	FBP1
chrX	77910656	78050395	ATP7A
chr10	73801911	73811798	NDST2
chr11	18412318	18452063	LDHC
chr17	49132460	49176840	B4GALNT2
chr12	48567684	48570066	LALBA
chr19	8363289	8374370	ANGPTL4
chr10	72273924	72276036	DDIT4
chr4	26163455	26435131	RBPJ
chr1	155127876	155134899	EFNA1
chr4	37826660	37862937	PGM2
chr8	96493813	96611790	SDC2
chr16	56625475	56627112	MT1E
chr2	63840940	63891562	UGP2
chr14	75278826	75282230	FOS
chr17	15944917	15975746	ADORA2B
chr10	6144934	6254644	PFKFB3
chr17	48621156	48626358	HOXB9
chr11	6318946	6320532	CAVIN3
chr17	80101556	80119881	GAA
chr18	63123346	63320128	BCL2
chr15	88636153	88656483	ISG20
chr5	95751319	95822726	GLRX
chr3	143119771	143124014	CHST2
chr12	76858709	76879023	CSRP2
chr12	57516588	57521737	DDIT3
chr1	1232237	1235041	B3GALT6
chr17	42402449	42423256	CAVIN1
chr1	58780791	58784047	JUN
chr3	100492619	100577444	TMEM45A
chr3	150741125	150763477	SIAH2
chr8	117794490	118111826	EXT1
chrX	153494980	153509546	BGN
chr15	60347134	60402883	ANXA2
chr22	38200767	38216507	MAFF
chr13	109752695	109786583	IRS2
chr6	87152833	87265943	ZNF292
chr1	153543613	153550136	S100A4
chr14	52639915	52695900	ERO1A
chr20	38127385	38166578	TGM2
chr15	72340924	72376420	HEXA
chr22	23894383	23895227	MIF
